# Supplementary material for: Natural language processing for geriatric syndromes: a systematic review of methods, applications, and challenges
Source: BMC Med Inform Decis Mak. 2026 Mar 12;26:128. doi: 10.1186/s12911-026-03417-0 (PMC13097797; doi:10.1186/s12911-026-03417-0)
Supplement: Supplementary file 1 — Supplementary Material 1 [file 12911_2026_3417_MOESM1_ESM.xlsx]

## Sheet: Study_General
Study ID	Application	Country of study	Language of corpus	Year	Syndromes studied	Methodology	Corpus type	Total resource size in documents (S for sentences)	Annotation tool	Annotation provided	Inter-annotator agreement metrics	Inter-annotator agreement scores	Conflict resolution	Resource available
[27]	Syndrome information & classification	Brazil	Portuguese	2019	falls	Machine learning, Deep learning	Hospital	1078	WebAnno	-	-	-	Discussion in meetings of the research group	Y
[28]	Cohort & epidemiology	United States of America	English	2024	dementia	Machine learning	Government	913	-	-	-	-	-	Y on request
[29]	Cohort & epidemiology	Italy	Italian	2021	falls	Machine learning	Health care organisation	202	-	-	-	-	-	Y on request
[33]	Syndrome information & classification	United States of America	English	2024	unspecified cognitive impairment	Machine learning, Deep learning, LLM, Hybrid	Academic	6945	-	-	Fleiss' Kappa	0.83	Consulting the subject matter experts	-
[34]	Syndrome information & classification	Canada	English	2024	falls	Deep learning	Hospital	4323	REDCap tool	-	Fleiss' Kappa	0.8	Consultation between nurses	-
[35]	Syndrome information & classification	United States of America	English	2024	dementia	Machine learning, Deep learning	Health care organisation	2743	-	-	Cohen's Kappa	0.868	Discussion between teams	-
[36]	Cohort & epidemiology	United States of America	English	2024	dementia	Rule-based, Machine learning, LLM	Academic	192000	-	Y	Cohen's Kappa	0.68	Discussion to reach a consensus or through a third-party judge mediation.	-
[37]	Cohort & epidemiology	China	Chinese	2024	falls	KH Coder tool	Hospital	-	-	-	-	-	Discussion with a third researcher.	-
[38]	Cohort & epidemiology	United States of America	English	2023	dementia	Rule-based, Machine learning, Deep learning	Academic	1000	-	Y	-	-	Discussed and resolved during weekly group meetings	-
[39]	Syndrome information & classification	China	Chinese	2022	delirium, dementia	Rule-based	Academic	779	-	-	-	-	Discussion among expert panel.	-
[40]	Syndrome information & classification	United States of America	English	2020	dementia	NimbleMiner	Health care organisation	-	-	-	Cohen's Kappa	0.84	Review and adjudication by one other person.	-
[41]	Syndrome information & classification	United States of America	English	2023	dementia	Machine learning	Government	-	-	-	Cohen's Kappa	0.74	Adjudication by one reviewer	-
[42]	Syndrome information & classification	United States of America	English	2022	dementia, unspecified cognitive impairment	NAT tool	Academic	-	-	Y	Cohen's Kappa	0.89	Expert adjudication	-
[43]	Syndrome information & classification	United States of America	English	2020	delirium	Rule-based	Academic	8761	Multi-document Annotation Environment (MAE)	Y	F1-score	0.94	Discussion and adjudication by a geriatrician and a palliative care physician experts.	-
[44]	Diagnostic surveillance	United States of America	English	2024	dementia	Deep learning	Government	-	-	-	-	-	-	-
[45]	Diagnostic surveillance	Taiwan	Chinese	2024	dementia	Deep learning	Government	-	-	-	-	-	-	-
[46]	Diagnostic surveillance	The Netherlands	Dutch	2023	falls	Machine learning	Academic	35357	-	-	-	-	-	-
[47]	Diagnostic surveillance	United States of America	English	2023	dementia	Machine learning	Health care organisation	1762034	-	-	-	-	-	-
[48]	Diagnostic surveillance	United States of America	English	2023	falls	Deep learning	Health care organisation	250796	-	-	-	-	-	-
[49]	Diagnostic surveillance	Japan	Japanese	2022	falls	Machine learning, Deep learning	Academic	72314	-	-	-	-	-	-
[50]	Diagnostic surveillance	United States of America	English	2020	dementia	Machine learning	Academic	-	-	-	-	-	-	-
[51]	Diagnostic surveillance	United Kingdom	English	2016	dementia	Machine learning	Health care organisation	-	-	-	-	-	-	-
[52]	Diagnostic surveillance	United States of America	English	2019	falls	Rule-based, Machine learning	Health care organisation	1149586	-	-	Cohen's Kappa	0.84	-	-
[53]	Syndrome information & classification	United States of America	English	2024	falls	Machine learning, Deep learning	Academic	1518528 (S)	-	-	Cohen's Kappa	0.8	-	-
[54]	Syndrome information & classification	Australia	English	2024	dementia	Deep learning	Health care organisation	1000	-	-	-	-	-	-
[55]	Syndrome information & classification	United States of America	English	2024	dementia	Rule-based	Academic	65576	-	-	-	-	-	-
[56]	Syndrome information & classification	Australia	English	2024	delirium	Machine learning	Hospital	942	-	-	-	-	Adjudication by two reviewers.	-
[57]	Syndrome information & classification	China	Chinese	2024	visual impairment	Deep learning	Hospital	2280	-	-	-	-	-	-
[58]	Syndrome information & classification	United States of America	English	2023	delirium	Rule-based	Health care organisation	-	-	Y	-	-	-	-
[59]	Syndrome information & classification	Spain	Spanish	2023	falls	Machine learning	Academic	-	-	-	-	-	-	-
[60]	Syndrome information & classification	United States of America	English	2023	falls	Machine learning, Deep learning	Health care organisation	-	-	-	-	-	-	-
[61]	Syndrome information & classification	Canada	English	2023	dementia	Machine learning	Health care organisation	5663327	-	-	-	-	-	-
[62]	Syndrome information & classification	Australia	English	2023	dementia	Deep learning	Hospital	-	-	-	-	-	-	-
[63]	Syndrome information & classification	United States of America	English	2022	unspecified cognitive impairment	Machine learning	Health care organisation	10391	-	-	-	-	Review	-
[64]	Syndrome information & classification	Australia	English	2022	falls	Machine learning	Health care organisation	9447	-	-	-	-	-	-
[65]	Syndrome information & classification	United States of America	English	2022	falls	Rule-based, Deep learning, Hybrid	Academic	5447	-	-	F1-score	0.74	Consensus meeting	-
[66]	Syndrome information & classification	Canada	English	2022	delirium	Machine learning	Academic	3862	-	-	-	0.9	-	-
[67]	Syndrome information & classification	United States of America	English	2022	delirium	Machine learning, Deep learning	Academic	1565678	-	-	Pair-wise	-	-	-
[68]	Syndrome information & classification	Japan	Japanese	2020	falls	Machine learning	Academic	25145	-	-	-	-	-	-
[69]	Syndrome information & classification	United States of America	English	2018	falls, malnutrition, weight loss, dementia, urinary incontinence, faecal incontinence, pressure injury, visual impairment	Rule-based	Health care organisation	-	-	-	-	-	-	-
[70]	Syndrome information & classification	United States of America	English	2019	falls, malnutrition, weight loss, dementia, urinary incontinence, faecal incontinence, pressure injury, visual impairment, lack of social support, walking difficulty	Machine learning	Health care organisation	8442	-	-	-	-	-	-
[71]	Syndrome information & classification	United States of America	English	2019	falls, malnutrition, weight loss, dementia, urinary incontinence, faecal incontinence, pressure injury, visual impairment, walking difficulty, lack of social support	Deep learning	Health care organisation	8442	-	-	-	-	-	-
[72]	Syndrome information & classification	Brazil	Portuguese	2018	dementia, unspecified cognitive impairment	Machine learning	Health care organisation	605	-	-	-	-	-	-
[73]	Syndrome information & classification	United States of America	English	2019	falls	Rule-based	Academic	1584	-	-	Cohen's Kappa	0.96	-	-
[74]	Syndrome information & classification	United States of America	English	2018	frailty	Machine learning	Government	-	Visual Tagging Tool	-	-	-	Consensus	-
[75]	Syndrome information & classification	Japan	Japanese	2012	falls	Rule-based	Academic	239099	Text Mining Studio	-	-	-	-	-
[76]	Syndrome information & classification	United States of America	English	2005	falls	Machine learning	Government	-	-	-	-	-	-	-
[77]	Syndrome information & classification	United States of America	English	2009	falls	Machine learning	Government	2157	-	-	-	0.95	-	-
[78]	Syndrome information & classification	United States of America	English	2022	delirium	Rule-based	Academic	-	-	-	Fleiss' Kappa	0.49	-	-
[79]	Syndrome information & classification	United States of America	English	2022	frailty, falls, malnutrition	Machine learning, Deep learning	Academic	155861 (S)	WebAnno	Y	-	-	Review and adjudication by two physicians	-
[80]	Cohort & epidemiology	United Kingdom	English	2024	dementia	Statistical analysis	Health care organisation	-	-	-	-	-	-	-
[81]	Cohort & epidemiology	The Netherlands	English	2024	falls	Deep learning	Academic	458725	-	-	-	-	-	-
[82]	Cohort & epidemiology	United States of America	English	2024	delirium	Deep learning	Academic	546	-	-	F1-score	0.971	Expert panel meeting	-
[83]	Cohort & epidemiology	China	English	2024	dementia	NimbleMiner	Health care organisation	1.8M	-	-	-	-	-	-
[84]	Cohort & epidemiology	United States of America	English	2021	urinary incontinence	NimbleMiner	Health care organisation	1098419	-	-	-	-	-	-
[85]	Cohort & epidemiology	Japan	Japanese	2024	delirium	Machine learning	Academic	5085	-	-	-	-	-	-
[86]	Cohort & epidemiology	United States of America	English	2023	dementia	Rule-based	Academic	-	-	Y	Cohen's Kappa	0.9	-	-
[87]	Cohort & epidemiology	Australia	English	2023	falls	Rule-based	Public dataset	20	-	-	-	-	-	-
[88]	Cohort & epidemiology	United States of America	English	2023	dementia	Rule-based	Academic	681	BRAT	-	Cohen's Kappa	-	-	-
[89]	Cohort & epidemiology	Australia	English	2023	malnutrition	Rule-based	Health care organisation	1616820	-	-	-	0.92	Three domain experts checked the quality of the extraction.	-
[90]	Cohort & epidemiology	Australia	English	2021	delirium	Rule-based	Academic	199648	-	-	-	-	-	-
[91]	Cohort & epidemiology	United States of America	English	2017	falls, frailty, malnutrition, weight loss, dementia, urinary incontinence, faecal incontinence, pressure injury, visual impairment, lack of social support, walking difficulty	Rule-based	Health care organisation	-	-	-	-	-	Manual review by the three annotators	-
[92]	Cohort & epidemiology	United States of America	English	2021	dementia	MetaMap	Academic	64672	-	-	-	-	-	-
[93]	Cohort & epidemiology	United Kingdom	English	2022	weight loss, dementia	Statistical analysis	Health care organisation	-	-	-	-	-	-	-
[94]	Language discovery & knowledge structure	The Netherlands	Dutch	2022	falls	Rule-based	Academic	362	-	-	-	-	-	-

## Sheet: NLP_Method
Study ID	Preprocessing step	Preprocessing tool/library	Approach	Embeddings used	Train set size in documents (S for sentences)	Validation set size in documents (S for sentences)	Test set size in documents (S for sentences) / k-fold	Accuracy	Precision/PPV	Recall/Sensitivity	F1-score
[27]	-	-	LSTM, SVM	-	1078	-	4-fold cross validation	-	-	-	0.9
[28]	-	Moonstone	Clustering	-	-	-	-	-	-	-	-
[29]	Tokenisation; Stemming; Stop words removal; TF-IDF	SnowballC R package	Clustering	-	-	-	-	19.72	-	-	-
[33]	-	-	LSTM, XGBoost, LLM, Ensemble	TF-IDF	4749	1996	-	100	100	100	1
[34]	Text deduplication; TF-IDF; bag-of-words (for classical ML)	Hugging Face Transformers	BioClinicalBERT, SVM, LR, DT	BERT, BioClinicalBERT	-	-	-	97.7	60.5	66.7	63.4
[35]	TF-IDF; sentence segmentation	Medical Text Extraction, Reasoning, and Mapping System (MTERM)	LR, RF, SVM, XGBoost, CNN+LSTM, BioClinicalBERT	TF-IDF, BioClinicalBERT	7000 (S)	3000 (S)	1000 (S)	-	-	-	-
[36]	Tokenisation; Lemmatisation; Stop words removal; Text lowering/uppercasing; Number normalisation; TF-IDF	MedTagger	Rule-based, DT, LR, KNN, SVM, LLM	Word2Vec	399	-	171	-	0.89	0.9	0.89
[37]	-	KH Coder 3.0	Clustering	-	-	-	-	-	-	-	-
[38]	Tokenisation; Text lowering/uppercasing; N-grams	-	Rule-based, LR, FFN	-	700	300	-	0.99	0.818	0.84	0.818
[39]	Tokenisation; TF-IDF	-	Rule-based	-	779	-	-	-	-	65.7	-
[40]	Word embeddings/vectorisation	NimbleMiner	NimbleMiner	-	-	-	400	-	0.87	0.91	0.88
[41]	-	-	SVM	-	-	-	-	0.91	0.26	0.61	0.36
[42]	-	-	NAT	-	-	-	-	0.87	-	-	-
[43]	Tokenisation; Negation handling; sentence segmentation; temporal extraction	MedTagger	Rule-based	-	-	-	-	0.967	1	0.919	0.958
[44]	Tokenisation; Number normalisation; Noise removal (e.g. HTML tags, URLs, or user mentions in social media data); Text deduplication	NLTK ; Hugging Face Transformers	Longformer	Longformer	230 (S)	218 (S)	3-fold cross validation	70.64	73.78	70.64	0.7021
[45]	-	-	FFN	Word2Vec	149655	-	5-fold cross validation	0.8686	0.627	0.7444	0.6806
[46]	Text lowering/uppercasing; Number normalisation; Noise removal (e.g. HTML tags, URLs, or user mentions in social media data)	-	LR	-	-	-	10-fold cross validation	0.718	-	-	-
[47]	Word embeddings/vectorisation	-	LR, RF, Adaboost, GBM, SVM	Word2Vec	-	-	10-fold cross validation	-	0.54	0.75	0.63
[48]	Tokenisation; Stop words removal; Text lowering/uppercasing; Word embeddings/vectorisation; Punctuation handling/removal	-	GRU, LSTM	BioWordVec	-	-	5-fold cross validation	0.83	-	0.63	0.82
[49]	-	-	FNN, BiLSTM	BERT	61560	-	10386	-	0.093	0.737	0.165
[50]	Word embeddings/vectorisation	-	LightGBM	fastText	-	-	-	0.7	-	0.33	-
[51]	-	-	GATE	-	-	-	-	-	-	-	-
[52]	Stop words removal; Text lowering/uppercasing; Number normalisation; Word embeddings/vectorisation; Punctuation handling/removal	NimbleMiner	Rule-based, RF	-	-	-	750	-	84.04	88.18	0.8582
[53]	N-grams	Hugging Face Transformers	SVM, BERT	BERT, RoBERTa, ClinicalBERT, DistilBERT	93157	500	2500	-	0.9	0.91	0.91
[54]	-	-	BiLSTM	BioClinicalBERT	800	100	100	0.78	-	-	0.75
[55]	-	SpaCy	Rule-based	-	200	-	200	1	-	1	1
[56]	Tokenisation; Stop words removal; Text lowering/uppercasing; Number normalisation; Noise removal (e.g. HTML tags, URLs, or user mentions in social media data); Negation handling; TF-IDF; Punctuation handling/removal	SpaCy; NegEx	Rule-based, XGBoost, LR	-	604	177	161	0.925	0.944	0.894	0.918
[57]	-	-	BiLSTM, XGBoost	BERT, Word2Vec, GloVe, fastText	1824	-	456	-	0.9228	0.9376	0.9302
[58]	-	MedTagger	Rule-based	-	-	-	-	1	1	1	1
[59]	Text lowering/uppercasing; Number normalisation; TF-IDF	SpaCy; Scikit-learn	RF, LightGBM	-	304	-	10-fold cross validation	0.769	0.825	0.667	0.701
[60]	Tokenisation; Stemming; Stop words removal; Word embeddings/vectorisation; N-grams; word clusters	-	Adaboost, DT, KNN, NB, RF, SVM, Ensemble, RoBERTa	-	-	-	3-fold cross validation	-	-	-	0.89
[61]	Tokenisation; Stemming; Text lowering/uppercasing; TF-IDF	NLTK	LR	-	-	-	Cross validation	-	0.852	0.715	0.772
[62]	-	-	Rule-based, BioClinicalBERT	-	-	-	10-fold cross validation	0.81	0.832	0.801	0.814
[63]	Tokenisation	pyTAKES	LR	-	10391	-	10-fold cross validation	-	0.35	0.87	0.5
[64]	Lemmatisation; Stop words removal; Spelling correction; TF-IDF	NLTK	SVM, RF	-	6612	-	2835	-	0.864	0.84	0.852
[65]	-	MedTagger	Rule-based, CNN+BiLSTM, BERT, Hybrid	GloVe, BERT	4357	-	1090	-	0.9775	0.9924	0.9848
[66]	Tokenisation; Lemmatisation; Stop words removal; Text lowering/uppercasing; Word embeddings/vectorisation; N-grams ; TF-IDF; Punctuation handling/removal; intraword splitting; word count	NLTK; scikit-learn	GB, RF	-	-	-	-	0.853	0.742	0.669	0.704
[67]	-	-	BERT, SVM, LSTM	BERT	120283 (S)	40094 (S)	40094 (S)	-	-	-	0.927
[68]	Tokenisation; Word embeddings/vectorisation	Concept Encoder	MCMC	document_word_vector	12619	-	12526	0.834	-	0.769	-
[69]	-	-	Regex	-	-	-	-	-	-	-	-
[70]	Tokenisation; Stemming; Part-of-speech tagging; Text lowering/uppercasing; Negation handling; uncertainty; subject of the entity	clinical Text Analysis and Knowledge Extraction System (cTAKES)	CRF	-	3901	1739	2802	-	0.875	0.796	0.834
[71]	sentence segmentation	OpenNLP ; clinical Text Analysis and Knowledge Extraction System (cTAKES)	BiLSTM	Word2Vec	74673 (S)	31126 (S)	45148 (S)	-	0.833	0.781	0.806
[72]	Tokenisation; Stemming; Stop words removal; Text lowering/uppercasing; N-grams ; TF-IDF	Weka	DT, NB	-	-	-	-	0.849	-	0.8	-
[73]	-	-	Rule-based	-	1084	-	500	0.97	0.92	0.958	0.939
[74]	-	-	SVM	-	2460 (S)	-	10-fold cross validation	0.805	0.779	0.775	0.777
[75]	Part-of-speech tagging; Dependency parsing; Morphological analysis	Text Mining Studio	Rule-based	-	2590	2495	234014	-	1	1	1
[76]	Stemming; Stop words removal; TF-IDF; Synonym handling/augmentation	SAS Enterprise Miner	DT, FNN	-	1296	-	388	0.8995	0.9379	0.8557	0.8949
[77]	Stemming; Stop words removal; Synonym handling/augmentation	SAS Enterprise Miner	LR	-	1723	294	-	0.91	0.85	0.89	0.87
[78]	-	-	Rule-based	-	-	-	-	0.8	-	-	-
[79]	Tokenisation; Text lowering/uppercasing; N-grams ; TF-IDF; clinical multi-word identification	ScispaCy	ElasticNet, RF, BiLSTM, RoBERTa	Word2Vec, BioClinicalBERT, RoBERTa	73010 (S)	-	82851 (S)	0.52	-	-	-
[80]	-	General Architecture for Text Engineering (GATE)	GATE	-	-	-	-	-	-	-	-
[81]	-	-	BERTopic	MedRoBERTa.nl	-	-	-	-	-	-	-
[82]	Tokenisation; BIO format preprocessing; sentence boundary detection	-	BERT, GatorTron (BERT)	BERT, BERT_MIMIC, RoBERTa, RoBERTa_MIMIC, GatorTron	381	55	-	-	0.8696	0.8823	0.8759
[83]	-	NimbleMiner	NimbleMiner	Word2Vec	-	-	-	-	-	-	-
[84]	Word embeddings/vectorisation; Synonym handling/augmentation; word2vec skip-gram; phrase2vec	NimbleMiner	Rule-based	-	-	-	1000	-	0.92	-	-
[85]	Tokenisation; N-grams; TF-IDF; unification of half- and full-width characters; non-significant words removal	MeCab	LR, DT, RF, SVM	TF-IDF	5085	-	4-fold cross validation	-	-	-	-
[86]	-	-	Rule-based	-	-	-	-	0.879	0.919	0.852	0.883
[87]	Tokenisation; Part-of-speech tagging; Text lowering/uppercasing; Named-entity recognition; Dependency parsing	ScispaCy	Rule-based	-	-	-	50	0.91	-	0.92	-
[88]	-	-	Rule-based	-	545	-	136	-	1	0.9286	0.963
[89]	Tokenisation; Stop words removal; Text lowering/uppercasing; Number normalisation; Word embeddings/vectorisation; Named-entity recognition; Synonym handling/augmentation; Punctuation handling/removal	NLTK ; ScispaCy	Rule-based	ScispaCy embedding model	19534	100	-	-	-	0.95	0.94
[90]	Tokenisation; Stemming	NLTK	Rule-based	-	-	-	-	-	-	-	-
[91]	-	-	Rule-based	-	-	-	-	-	-	97.03	-
[92]	-	-	MetaMap	-	-	-	50	-	0.74	-	-
[93]	-	General Architecture for Text Engineering (GATE)	GATE	-	-	-	-	-	-	-	-
[94]	Tokenisation; Stop words removal; Text lowering/uppercasing; Number normalisation; N-grams ; Stop words removal	R tm package	Statistical analysis	-	-	-	-	-	-	-	-

## Sheet: Bias_Assessment
Study ID	Cohort selection	Predictor/outcome assessment	Data processing & time interval	Performance evaluation
[27]	High	Low	Low	Low
[28]	Low	Low	Low	Low
[29]	Low	Low	Low	Low
[33]	Low	High	Low	Low
[34]	Low	Low	Low	Low
[35]	Low	Low	Low	Low
[36]	Low	Low	Low	Low
[37]	Low	Low	Low	Low
[38]	Low	Low	Low	Low
[39]	Low	Low	Low	Low
[40]	Low	Low	Low	Low
[41]	Low	Low	Low	Low
[42]	Low	Low	Low	Low
[43]	Low	Low	Low	Low
[44]	Low	Low	Low	Low
[45]	Low	Low	Low	Low
[46]	Low	Low	Low	Low
[47]	Low	Low	Low	Low
[48]	Low	Low	Low	Low
[49]	Unclear	Low	Low	Low
[50]	Low	Low	Low	Low
[51]	Low	Low	Low	Low
[52]	High	Low	Low	Low
[53]	Low	Low	Low	Low
[54]	Unclear	Low	Low	Low
[55]	Low	Low	Low	Low
[56]	High	Low	Low	Low
[57]	High	Low	Low	Low
[58]	Low	Low	Low	Low
[59]	Low	Low	Low	Low
[60]	High	Low	Low	Low
[61]	Low	Low	Low	Low
[62]	Low	Low	Low	Low
[63]	Low	Low	Low	Low
[64]	Unclear	Low	Low	Low
[65]	Low	Low	Low	Low
[66]	Unclear	Low	Low	Low
[67]	Low	Low	Low	Low
[68]	Low	Low	Low	Low
[69]	Low	Low	Low	Low
[70]	Low	Low	Low	Low
[71]	Low	Low	Low	Low
[72]	Low	Low	Low	Low
[73]	Low	Low	Low	Low
[74]	Low	Low	Low	Low
[75]	High	Low	Low	Low
[76]	High	Low	Low	Low
[77]	High	Low	Low	Low
[78]	Low	Low	Low	Low
[79]	Low	Low	Low	Low
[80]	Low	Low	Low	Low
[81]	Low	Low	Low	Low
[82]	Low	Low	Low	Low
[83]	Low	Low	Low	Low
[84]	Low	Low	Low	Low
[85]	Low	Low	Low	Low
[86]	Low	Low	Low	Low
[87]	Unclear	High	Low	Low
[88]	Low	Low	Low	Low
[89]	Low	Low	Low	Low
[90]	Low	Low	Low	Low
[91]	Low	Low	Low	Low
[92]	Low	Low	Low	Low
[93]	Low	Low	Low	Low
[94]	High	Low	Low	Low
